# Supplementary material for: Emulating the Delivery of Sawtooth Proton Arc Therapy Plans on a Cyclotron-Based Proton Beam Therapy System
Source: Cancers (Basel). 2024 Sep 27;16(19):3315. doi: 10.3390/cancers16193315 (PMC11475827; doi:10.3390/cancers16193315)
Supplement: Supplementary file 1 [file cancers-16-03315-s001.zip]

Archive with 1 entries (1 files):
- cancers-3153512-supplementary.pdf
